# Supplementary material for: Stereoselectivity of In Vivo Processes and Bioactivity of Farrerol Enantiomers
Source: Molecules. 2025 May 3;30(9):2038. doi: 10.3390/molecules30092038 (PMC12073438; doi:10.3390/molecules30092038)
Supplement: Supplementary file 1 [file molecules-30-02038-s001.zip]

Archive with 1 entries (1 files):
- molecules-3572207-supplementary.pdf
